# Supplementary material for: Semi-Quantitative On-Site Microfluidic Assay to Detect 11-Nor-9-carboxy-delta 9-Tetrahydrocannabinol (THC-COOH) in Urine
Source: Sensors (Basel). 2025 Nov 21;25(23):7115. doi: 10.3390/s25237115 (PMC12694267; doi:10.3390/s25237115)
Supplement: Supplementary file 1 [file sensors-25-07115-s001.zip]

Archive with 1 entries (1 files):
- sensors-3982712-supplementary.pdf
